# Supplementary material for: Global Screening and Functional Identification of Major HSPs Involved in PVY Infection in Potato
Source: Genes (Basel). 2022 Mar 23;13(4):566. doi: 10.3390/genes13040566 (PMC9031240; doi:10.3390/genes13040566)
Supplement: Supplementary file 1 [file genes-13-00566-s001.zip › Table S1.xlsx]

## Sheet: Sheet2
Table S1. The specific primers used for qRT-PCR and VIGS vector
Name	Primers	Length (bp)	Source	Usage
StDnaJ06-qPCR-F	CGTACACTTTGTCAATTGCCAT	120	Soltu.DM.01G024680.1	qRT-PCR
StDnaJ06-qPCR-R	TCTGTTCATCCGAAGCACCT			qRT-PCR
StDnaJ17-qPCR-F	GGAAAACCTTTGTATTCGGCAT	171	Soltu.DM.02G001450.1	qRT-PCR
StDnaJ17-qPCR-R	TGTATCAGCCCATTGAGCAAC			qRT-PCR
StDnaJ21-qPCR-F	CCGTCGAAACTGAATCTACCAC	193	Soltu.DM.02G023830.1	qRT-PCR
StDnaJ21-qPCR-R	TTCTGATCAATTGCCGCCACA			qRT-PCR
StDnaJ56-qPCR-F	TGAGGTTCCAGTAGCGTACA	186	Soltu.DM.06G033240.1	qRT-PCR
StDnaJ56-qPCR-R	AATCATCCGGTGCTTCACTC			qRT-PCR
StDnaJ63-qPCR-F	AGAGATAAAATCAGCTTACCGGAA	196	Soltu.DM.07G027820.1	qRT-PCR
StDnaJ63-qPCR-R	TCTCAATGAAATGCTGGCCGTC			qRT-PCR
StDnaJ69-qPCR-F	GCTGCTGCATTGTTTGAGAG	138	Soltu.DM.09G006040.1	qRT-PCR
StDnaJ69-qPCR-R	CGTATCTGCACAACTGACGA			qRT-PCR
StDnaJ71-qPCR-F	CTCTTCCTGCCATTGTTAGCTG	100	Soltu.DM.09G008690.1	qRT-PCR
StDnaJ71-qPCR-R	CTTAGATCTTGAATTGCCGACT			qRT-PCR
StDnaJ73-qPCR-F	ATCTGCAACAGCTGATCTGG	113	Soltu.DM.09G023020.1	qRT-PCR
StDnaJ73-qPCR-R	TCGACGTTGTTCCTCATCAC			qRT-PCR
StHSP70-1-qPCR-F	AAATACAACATTGCCTACCTCC	125	Soltu.DM.01G042380.1	qRT-PCR
StHSP70-1-qPCR-R	TGCCTAAAGATTTGTTGTCCCT			qRT-PCR
StHSP70-6-qPCR-F	AGCCTCCTTCTGATTTAACCA	135	Soltu.DM.07G014280.1	qRT-PCR
StHSP70-6-qPCR-R	CGCAAATACCTTAATGAAGTGCAA			qRT-PCR
StHSP70-10-qPCR-F	AATCAGGTAGCGATGAACCC	115	Soltu.DM.03G031860.1	qRT-PCR
StHSP70-10-qPCR-R	CTACCTTAAACGGCCAATGCTT			qRT-PCR
StHSP70-17-qPCR-F	GTGCCTGCTTACTTCAATGACT	152	Soltu.DM.04G007430.1	qRT-PCR
StHSP70-17-qPCR-R	GTCTTCTCCCCTGTACTGCTTG			qRT-PCR
StHSP70-18-qPCR-F	CCAGAATTCCAAAGGTGCAAC	106	Soltu.DM.08G029760.1	qRT-PCR
StHSP70-18-qPCR-R	TGAACAGCAGCACCATAAGCAA			qRT-PCR
StHSP70-19-qPCR-F	TGCCAATGGTATCCTAAACGTG	123	Soltu.DM.03G022200.1	qRT-PCR
StHSP70-19-qPCR-R	GCCTCCTTCACCATACGTTC			qRT-PCR
StHSP90.2-qPCR-F	ACCACCAAACACAACGATGA	200	Soltu.DM.03G023440.1	qRT-PCR
StHSP90.2-qPCR-R	TCTCCATTGACATCCCTCGT			qRT-PCR
StHSP90.5-qPCR-F	ATCAGCAAGCACAATGACGA	110	Soltu.DM.04G036710.1	qRT-PCR
StHSP90.5-qPCR-R	TCTAATTTCAGTTCCACGACCA			qRT-PCR
TRV2-NbDnaJ06-F	GGTCTTAAACAACACGCTGC	281	Niben101Scf01704g00002.1	VIGS
TRV2-NbDnaJ06-R	ATTCCTGGACCGATTTGTCG			VIGS
TRV2-NbDnaJ17-F	TATGAGACTGCCTGTATTCCAC	213	Niben101Scf03595g09009.1	VIGS
TRV2-NbDnaJ17-R	TGTACTTTTGTGATTTCGGCTT			VIGS
TRV2-NbDnaJ21-F	TTCTAGATATTCCGATGGGCGCTA	283	Niben101Scf09345g00013.1	VIGS
TRV2-NbDnaJ21-R	CATAATCGGCACGTTTGTCC			VIGS
TRV2-NbDnaJ63-F	TAGCCCTACCTGCCGGAATC	224	Niben101Scf08182g02014.1	VIGS
TRV2-NbDnaJ63-R	TGTCGTCGGAAGATTCCTCCG			VIGS
TRV2-NbHSP70-6-F	GCCAGCGAAAAGTATGCATC	299	Niben101Scf04894g00026.1	VIGS
TRV2-NbHSP70-6-R	AGACTGGTGGTGCTAGAATC			VIGS
TRV2-NbHSP70-19-F	TTGAAACGGTTGGAGGAGTG	296	Niben101Scf08590g00005.1	VIGS
TRV2-NbHSP70-19-R	CATTCAGGATACCGTTGGCA			VIGS
TRV2-NbHSP90.5-F	CACCCGACAGTTCTGATGC	255	Niben101Scf02824g03017.1	VIGS
TRV2-NbHSP90.5-R	TCCTTACTTCTGATGGCTCGAC			VIGS
NbDnaJ06-qPCR-F	CGACAAATCGGTCCAGGAAT	136	Niben101Scf01704g00002.1	qRT-PCR
NbDnaJ06-qPCR-R	ACTTCAGGTCTCCAGGTTCA			qRT-PCR
NbDnaJ17-qPCR-F	AGAAACTTCAAGGCAATCCC	142	Niben101Scf03595g09009.1	qRT-PCR
NbDnaJ17-qPCR-R	ATGTCTAATGCGAGAGAACCAC			qRT-PCR
NbDnaJ21-qPCR-F	CAATTCTGCTCTTTCACCGTCT	119	Niben101Scf09345g00013.1	qRT-PCR
NbDnaJ21-qPCR-R	GCAGCGTCGAATACCTAGAAGT			qRT-PCR
NbDnaJ63-qPCR-F	TTGAGATTCACGACGCTTATGCC	187	Niben101Scf08182g02014.1	qRT-PCR
NbDnaJ63-qPCR-R	AACTCCGACCTACTGATACGAA			qRT-PCR
NbHSP70-6-qPCR-F	TTCCCAAAGATGAAAGCACCA	129	Niben101Scf04894g00026.1	qRT-PCR
NbHSP70-6-qPCR-R	AGAACTCATCACTTTCATACGCTA			qRT-PCR
NbHSP70-19-qPCR-F	TGCCAACGGTATCCTGAATG	107	Niben101Scf08590g00005.1	qRT-PCR
NbHSP70-19-qPCR-R	TACGTAAGTCTCCAGGCTGT			qRT-PCR
NbHSP90.5-qPCR-F	AGGTTTCCAAGCGTTTAAGCTC	94	Niben101Scf02824g03017.1	qRT-PCR
NbHSP90.5-qPCR-R	GTTTGCGCTCTCATCAACCTT			qRT-PCR
Stef1α-F	ATTGGAAACGGATATGCTCCA	152	AB061263	qRT-PCR
Stef1α-R	TCCTTACCTGAACGCCTGTCA			qRT-PCR
Ntactin-F	CCAAGCTGACTGTGCTGTCC	205	XM_016658880	qRT-PCR
Ntactin-R	AAGCAAGCAATGCGTGCTC			qRT-PCR
PVYCP-qPCR-F	CATCCAGTCAAACCCGAAC	124	HM367075.1	qRT-PCR
PVYCP-qPCR-R	TCATTTTGGACGTGATAGCCTT			qRT-PCR
