# Supplementary material for: Global Screening and Functional Identification of Major HSPs Involved in PVY Infection in Potato
Source: Genes (Basel). 2022 Mar 23;13(4):566. doi: 10.3390/genes13040566 (PMC9031240; doi:10.3390/genes13040566)
Supplement: Supplementary file 1 [file genes-13-00566-s001.zip › Table S2.xlsx]

## Sheet: Sheet2
Table S2. The bioinformation of DnaJ genes identified in potato
Name	Gene ID	Chromosome	Length (aa)	Intron	MW (KDa)	Domain Number	pI	Group
StDnaJ01	Soltu.DM.01G002550.1	chr01: 2717164 - 2711806	268	6	31.05	1	6.38	III
StDnaJ02	Soltu.DM.01G014580.1	chr01: 30108684 - 30111997	778	1	87.49	1	8.25	III
StDnaJ03	Soltu.DM.01G020370.1	chr01: 55867449 - 55868808	254	3	29.32	1	9.35	III
StDnaJ04	Soltu.DM.01G021780.1	chr01: 59471718 - 59467893	343	1	40.31	1	7.59	III
StDnaJ05	Soltu.DM.01G022780.1	chr01: 61466692 - 61469665	917	0	104.29	1	6.37	III
StDnaJ06	Soltu.DM.01G024680.1	chr01: 63978275 - 63985506	345	9	39.26	2	6.54	II
StDnaJ07	Soltu.DM.01G027970.1	chr01: 67757605 - 67747677	443	17	47.86	3	9	I
StDnaJ08	Soltu.DM.01G030070.1	chr01: 69849616 - 69841337	294	5	33.13	1	9.19	III
StDnaJ09	Soltu.DM.01G031200.1	chr01: 70971741 - 70978085	420	8	47.09	3	6.3	I
StDnaJ10	Soltu.DM.01G035880.2	chr01: 75372978 - 75368102	650	2	74.07	1	8.67	III
StDnaJ11	Soltu.DM.01G037700.1	chr01: 76768847 - 76774095	1081	1	121.23	1	8.5	III
StDnaJ12	Soltu.DM.01G038980.1	chr01: 77756897 - 77760572	271	6	30.2	1	6.39	III
StDnaJ13	Soltu.DM.01G039980.1	chr01: 78617610 - 78615603	167	4	18.55	1	5.45	III
StDnaJ14	Soltu.DM.01G044560.1	chr01: 82504716 - 82511114	445	7	47.81	3	9.18	I
StDnaJ15	Soltu.DM.01G045060.1	chr01: 82892627 - 82890038	763	0	83.89	1	8.04	IV
StDnaJ16	Soltu.DM.01G049730.3	chr01: 86507925 - 86514148	338	9	38.78	1	8.29	III
StDnaJ17	Soltu.DM.02G001450.1	chr02: 7816172 - 7818335	457	3	50.6	1	6.8	III
StDnaJ18	Soltu.DM.02G005880.1	chr02: 19402866 - 19402405	153	0	17.08	1	8.36	III
StDnaJ19	Soltu.DM.02G017060.1	chr02: 31555671 - 31551877	341	2	37.6	2	9.05	II
StDnaJ20	Soltu.DM.02G019750.1	chr02: 33981274 - 33987164	300	9	35.52	1	9.25	III
StDnaJ21	Soltu.DM.02G023830.1	chr02: 37218291 - 37217430	143	0	15.24	1	6.81	III
StDnaJ22	Soltu.DM.03G009920.1	chr03: 26691422 - 26689369	193	4	22.68	1	5.9	III
StDnaJ23	Soltu.DM.03G010730.1	chr03: 29536548 - 29539898	655	1	74.96	1	8.56	III
StDnaJ24	Soltu.DM.03G020480.1	chr03: 45453487 - 45456645	125	5	14.8	1	5.19	III
StDnaJ25	Soltu.DM.03G022750.1	chr03: 47654880 - 47657087	735	0	82.55	1	9	III
StDnaJ26	Soltu.DM.03G024160.1	chr03: 49389579 - 49391996	805	0	90.12	1	9.44	III
StDnaJ27	Soltu.DM.03G024180.1	chr03: 49401216 - 49401662	148	0	16.71	1	9.5	III
StDnaJ28	Soltu.DM.03G026730.1	chr03: 51506475 - 51508803	294	2	33.38	1	8.21	III
StDnaJ29	Soltu.DM.03G029290.2	chr03: 53739421 - 53742098	617	2	70.06	1	5.18	III
StDnaJ30	Soltu.DM.03G031820.1	chr03: 55863626 - 55862228	162	2	18.25	1	5.42	III
StDnaJ31	Soltu.DM.03G032720.1	chr03: 56545253 - 56551576	532	10	58.24	3	9.29	I
StDnaJ32	Soltu.DM.03G037350.2	chr03: 60123685 - 60126453	219	5	24.26	1	4.9	III
StDnaJ33	Soltu.DM.04G001130.1	chr04: 1148179 - 1144961	320	2	36.05	2	9.07	II
StDnaJ34	Soltu.DM.04G006560.2	chr04: 6853739 - 6858627	419	6	46.69	3	6.01	I
StDnaJ35	Soltu.DM.04G010050.1	chr04: 10501165 - 10500358	223	0	25.64	1	6.93	III
StDnaJ36	Soltu.DM.04G011530.1	chr04: 12380438 - 12365876	1422	10	156.36	1	8.08	III
StDnaJ37	Soltu.DM.04G021840.1	chr04: 50175252 - 50175611	119	0	14.35	1	8.58	III
StDnaJ38	Soltu.DM.04G025290.1	chr04: 55464526 - 55461375	368	8	41.99	1	5.58	III
StDnaJ39	Soltu.DM.04G030720.1	chr04: 62168561 - 62165375	140	4	16.93	1	4.63	III
StDnaJ40	Soltu.DM.04G030880.1	chr04: 62349602 - 62347940	373	0	40.99	1	9.51	III
StDnaJ41	Soltu.DM.04G031200.1	chr04: 62585904 - 62579988	281	4	32.27	1	9.83	III
StDnaJ42	Soltu.DM.04G036670.1	chr04: 67818235 - 67819135	156	0	17.14	1	9.99	III
StDnaJ43	Soltu.DM.05G003340.1	chr05: 3078376 - 3071782	413	11	45.76	1	5.76	III
StDnaJ44	Soltu.DM.05G004810.1	chr05: 4178269 - 4180372	190	4	22.46	1	4.59	III
StDnaJ45	Soltu.DM.05G006580.1	chr05: 6323233 - 6318080	311	3	34.57	2	9.19	II
StDnaJ46	Soltu.DM.05G007520.1	chr05: 7312378 - 7317867	412	11	46.21	1	8.76	III
StDnaJ47	Soltu.DM.05G013490.1	chr05: 19594434 - 19592353	339	1	38.75	1	8.78	III
StDnaJ48	Soltu.DM.05G017600.1	chr05: 42786047 - 42781988	783	1	87.91	1	7.28	III
StDnaJ49	Soltu.DM.05G020570.2	chr05: 48791675 - 48797044	419	7	46.92	3	7.56	I
StDnaJ50	Soltu.DM.05G023930.1	chr05: 52290448 - 52293158	195	1	22.83	1	9.39	III
StDnaJ51	Soltu.DM.05G024770.1	chr05: 53255163 - 53255711	182	0	21.35	1	8.87	III
StDnaJ52	Soltu.DM.05G025710.1	chr05: 54076122 - 54071618	419	6	46.69	3	6.01	I
StDnaJ53	Soltu.DM.06G024310.1	chr06: 50409751 - 50407247	162	2	18.57	1	4.88	III
StDnaJ54	Soltu.DM.06G026230.1	chr06: 52108465 - 52100017	337	1	37.61	2	9.18	II
StDnaJ55	Soltu.DM.06G029340.1	chr06: 54533284 - 54538335	260	8	30.62	1	9.36	III
StDnaJ56	Soltu.DM.06G033240.1	chr06: 57632103 - 57637581	388	8	42.44	1	4.92	IV
StDnaJ57	Soltu.DM.07G002640.1	chr07: 3013932 - 3016069	511	0	56.82	1	5.17	IV
StDnaJ58	Soltu.DM.07G007560.1	chr07: 13089547 - 13096180	734	8	81.24	1	8.79	III
StDnaJ59	Soltu.DM.07G015710.1	chr07: 45760985 - 45764920	788	1	87.54	1	7.81	III
StDnaJ60	Soltu.DM.07G020240.1	chr07: 50756066 - 50759202	342	2	37.27	2	8.93	II
StDnaJ61	Soltu.DM.07G021080.1	chr07: 51402536 - 51408291	335	8	37.88	1	5.95	III
StDnaJ62	Soltu.DM.07G027810.1	chr07: 56845799 - 56844964	161	0	18.11	1	9.77	III
StDnaJ63	Soltu.DM.07G027820.1	chr07: 56848350 - 56847536	164	0	18.01	1	9.1	III
StDnaJ64	Soltu.DM.07G028240.1	chr07: 57233594 - 57226704	560	8	63.75	1	8.35	III
StDnaJ65	Soltu.DM.08G003660.1	chr08: 4793577 - 4788872	917	2	104.03	1	6.03	III
StDnaJ66	Soltu.DM.08G009770.1	chr08: 28687670 - 28661180	2200	17	241.22	1	5.59	III
StDnaJ67	Soltu.DM.08G010940.1	chr08: 32649017 - 32644657	803	2	89.87	1	8.02	III
StDnaJ68	Soltu.DM.08G016730.1	chr08: 44951749 - 44953954	324	2	35.67	2	6.79	II
StDnaJ69	Soltu.DM.09G006040.1	chr09: 5746775 - 5741488	485	8	54.13	1	5.89	III
StDnaJ70	Soltu.DM.09G007990.1	chr09: 8302003 - 8300216	215	2	23.48	1	9.23	III
StDnaJ71	Soltu.DM.09G008690.1	chr09: 9569425 - 9575178	585	6	63.29	1	9.35	III
StDnaJ72	Soltu.DM.09G009120.1	chr09: 10488293 - 10492179	278	4	32.24	1	8.36	III
StDnaJ73	Soltu.DM.09G023020.1	chr09: 58854418 - 58855708	250	1	29.01	1	5.93	III
StDnaJ74	Soltu.DM.09G023780.1	chr09: 59641452 - 59639702	159	4	18.81	1	5.85	III
StDnaJ75	Soltu.DM.09G029480.2	chr09: 65574469 - 65576345	177	1	20.92	1	9.54	III
StDnaJ76	Soltu.DM.10G026150.1	chr10: 57562898 - 57559897	184	2	20.97	1	9.2	III
StDnaJ77	Soltu.DM.10G028380.1	chr10: 59399377 - 59395586	289	7	33.06	1	5.6	III
StDnaJ78	Soltu.DM.10G029530.2	chr10: 60230399 - 60235140	307	2	34.92	1	7.09	III
StDnaJ79	Soltu.DM.11G003090.1	chr11: 3129426 - 3128341	361	0	41.42	1	4.92	IV
StDnaJ80	Soltu.DM.11G007460.2	chr11: 7113650 - 7116977	419	6	46.62	3	6.13	I
StDnaJ81	Soltu.DM.11G007800.1	chr11: 7479540 - 7481824	652	0	72.01	1	5.05	IV
StDnaJ82	Soltu.DM.11G008880.1	chr11: 8549167 - 8557106	280	6	32.94	1	9.53	III
StDnaJ83	Soltu.DM.11G016800.1	chr11: 32497938 - 32499503	347	2	38.59	2	6.57	II
StDnaJ84	Soltu.DM.11G024690.1	chr11: 44763516 - 44760079	419	5	46.64	3	5.81	I
StDnaJ85	Soltu.DM.11G024780.1	chr11: 44848953 - 44841099	258	8	30.4	1	9.34	III
StDnaJ86	Soltu.DM.12G001420.1	chr12: 1255303 - 1259704	349	2	40.89	1	7.63	III
StDnaJ87	Soltu.DM.12G004570.1	chr12: 3673275 - 3683351	394	9	44.28	1	5.49	III
StDnaJ88	Soltu.DM.12G005640.1	chr12: 4617083 - 4613406	182	1	20.29	1	4.6	III
StDnaJ89	Soltu.DM.12G007280.1	chr12: 6183535 - 6188020	277	4	32.7	1	9.22	III
