# Supplementary material for: Global Screening and Functional Identification of Major HSPs Involved in PVY Infection in Potato
Source: Genes (Basel). 2022 Mar 23;13(4):566. doi: 10.3390/genes13040566 (PMC9031240; doi:10.3390/genes13040566)
Supplement: Supplementary file 1 [file genes-13-00566-s001.zip › Table S3.xlsx]

## Sheet: E3-mocked-15d VS E3-PVY-15d
Table S3. The RNA-seq data used for the analysis of expression profiles of the three potato heat shock protein families
Name	ID	E3-mocked-15d-1	E3-mocked-15d-2	E3-mocked-15d-3	E3-mocked-15d-4	Ave.	E3-PVY-15d-1	E3-PVY-15d-2	E3-PVY-15d-3	E3-PVY-15d-4	Ave.	Radio
StDnaJ02	Soltu.DM.01G014580.1	9.30721	8.25482	8.31075	7.55967	8.35811	12.5104	13.7532	12.1016	12.989	12.8386	1.53606
StDnaJ06	Soltu.DM.01G024680.1	16.6866	16.2411	19.3238	13.1902	16.3604	139.561	150.529	166.528	165.395	155.504	9.50486
StDnaJ07	Soltu.DM.01G027970.1	16.934	19.1689	18.2513	16.1659	17.63	26.4939	25.5707	28.3085	28.6966	27.2674	1.54665
StDnaJ11	Soltu.DM.01G037700.1	8.98038	7.64848	8.43581	8.19503	8.31493	17.7171	17.8493	17.1586	19.4577	18.0457	2.17027
StDnaJ13	Soltu.DM.01G039980.1	6.38118	6.59685	7.29465	6.63106	6.72593	17.6729	18.6366	16.6518	16.8045	17.4415	2.59317
StDnaJ14	Soltu.DM.01G044560.1	73.702	81.1352	90.1834	87.9088	83.2324	62.2331	65.2091	53.447	59.1434	60.0082	0.720972
StDnaJ15	Soltu.DM.01G045060.1	13.0557	11.8368	13.8429	15.7174	13.6132	21.9481	19.4448	17.1489	19.5232	19.5162	1.43363
StDnaJ17	Soltu.DM.02G001450.1	23.9201	3.61644	1.87101	2.02981	7.85933	44.3666	97.9265	87.5469	53.424	70.816	9.01044
StDnaJ19	Soltu.DM.02G017060.1	34.5881	37.7863	38.6956	48.2525	39.8306	19.2069	26.8233	17.5153	24.6038	22.0373	0.553276
StDnaJ20	Soltu.DM.02G019750.1	20.2532	14.8205	15.5372	17.8466	17.1143	41.4814	41.6257	36.8423	38.1236	39.5182	2.30907
StDnaJ21	Soltu.DM.02G023830.1	8.7316	7.05567	17.873	15.2563	12.2291	58.6372	40.4597	46.5663	54.3103	49.9934	4.08805
StDnaJ22	Soltu.DM.03G009920.1	61.4367	55.9277	59.2474	43.9336	55.1363	91.3526	98.0665	114.557	78.4373	95.6032	1.73394
StDnaJ25	Soltu.DM.03G022750.1	8.90225	10.3109	8.61439	8.29865	9.03156	15.4212	16.2375	16.5349	16.7741	16.2419	1.79835
StDnaJ29	Soltu.DM.03G029290.2	8.13264	8.22885	7.74785	6.88736	7.74918	12.5802	13.7966	12.087	14.2752	13.1848	1.70144
StDnaJ30	Soltu.DM.03G031820.1	170.58	114.393	124.065	130.391	134.857	148.874	167.524	101.415	156.952	143.691	1.0655
StDnaJ32	Soltu.DM.03G037350.2	49.9844	65.5042	54.8689	60.7856	57.7858	79.104	59.747	58.9239	77.3765	68.7878	1.19039
StDnaJ33	Soltu.DM.04G001130.1	25.7516	25.5122	21.5446	16.8538	22.4155	24.5916	23.1753	18.766	20.1929	21.6815	0.967252
StDnaJ34	Soltu.DM.04G006560.2	211.092	213.746	216.631	239.245	220.178	425.642	392.258	370.168	390.101	394.542	1.79192
StDnaJ39	Soltu.DM.04G030720.1	27.0144	31.0672	26.9624	18.5624	25.9016	28.9239	35.6032	29.0679	43.1331	34.182	1.31969
StDnaJ40	Soltu.DM.04G030880.1	11.7796	11.2874	12.5749	14.4057	12.5119	21.2057	22.0938	21.323	23.9923	22.1537	1.77061
StDnaJ42	Soltu.DM.04G036670.1	92.882	71.5867	92.1067	168.31	106.221	47.6878	66.3027	33.2181	47.8323	48.7602	0.459043
StDnaJ43	Soltu.DM.05G003340.1	9.71854	9.94851	9.47037	8.87831	9.50394	18.981	12.8619	17.528	14.2495	15.9051	1.67353
StDnaJ46	Soltu.DM.05G007520.1	14.84	13.7436	14.2653	11.6657	13.6286	24.9989	29.4069	28.5079	29.2071	28.0302	2.05671
StDnaJ47	Soltu.DM.05G013490.1	11.525	11.1716	11.8111	10.4476	11.2388	27.9737	26.5767	26.4884	31.4385	28.1193	2.50198
StDnaJ50	Soltu.DM.05G023930.1	110.714	142.475	77.0771	84.0212	103.572	147.485	231.256	148.413	203.883	182.759	1.76457
StDnaJ52	Soltu.DM.05G025710.1	676.966	533.111	581.077	730.433	630.397	999.536	998.706	787.731	732.978	879.738	1.39553
StDnaJ53	Soltu.DM.06G024310.1	24.816	29.2371	21.5931	21.4196	24.2664	25.375	27.7456	22.9183	39.0985	28.7844	1.18618
StDnaJ55	Soltu.DM.06G029340.1	11.9067	11.8524	13.0821	14.7658	12.9018	17.8926	24.0223	17.7052	20.3139	19.9835	1.5489
StDnaJ56	Soltu.DM.06G033240.1	128.057	137.349	104.89	111.452	120.437	40.2609	48.2305	35.4806	44.2792	42.0628	0.349252
StDnaJ57	Soltu.DM.07G002640.1	19.0355	15.1092	14.9677	15.1006	16.0532	23.2889	23.742	23.8721	25.4327	24.0839	1.50025
StDnaJ58	Soltu.DM.07G007560.1	21.9825	22.1543	20.7892	17.3205	20.5616	33.3049	37.6485	34.3212	41.7139	36.7471	1.78717
StDnaJ60	Soltu.DM.07G020240.1	49.1553	58.3957	56.2528	66.5355	57.5848	79.7306	78.9617	69.0198	78.0063	76.4296	1.32725
StDnaJ61	Soltu.DM.07G021080.1	259.991	290.88	209.432	224.365	246.167	193.426	271.733	217.895	236.923	229.994	0.934302
StDnaJ62	Soltu.DM.07G027810.1	2.16478	2.86278	2.93383	3.56961	2.88275	8.59419	9.64061	6.52194	7.6672	8.10598	2.81189
StDnaJ63	Soltu.DM.07G027820.1	1.712	1.55421	3.05219	2.2473	2.14143	14.6748	11.1628	8.72493	6.50611	10.2672	4.79454
StDnaJ64	Soltu.DM.07G028240.1	25.6765	23.2721	21.7261	20.9126	22.8968	25.9126	32.7431	28.3806	33.6767	30.1783	1.31801
StDnaJ66	Soltu.DM.08G009770.1	10.7168	10.136	10.9927	10.8376	10.6708	17.1689	18.1254	19.6994	17.1107	18.0261	1.68929
StDnaJ67	Soltu.DM.08G010940.1	7.17634	7.2512	6.2412	5.88189	6.63766	9.60276	9.30554	9.00184	10.0821	9.49806	1.43094
StDnaJ69	Soltu.DM.09G006040.1	15.5362	13.1091	14.669	12.1361	13.8626	92.4728	90.6775	103.766	126.056	103.243	7.44762
StDnaJ70	Soltu.DM.09G007990.1	11.9665	12.0264	14.4282	12.0295	12.6126	19.4982	15.5755	20.2575	20.7777	19.0272	1.50858
StDnaJ71	Soltu.DM.09G008690.1	11.2777	11.4971	11.6323	12.0312	11.6096	44.1965	42.9912	41.8741	60.1824	47.311	4.07517
StDnaJ72	Soltu.DM.09G009120.1	74.9094	85.0437	63.2386	57.5936	70.1963	70.6779	72.0752	71.9968	100.494	78.811	1.12272
StDnaJ73	Soltu.DM.09G023020.1	160.846	196.331	156.282	139.163	163.155	74.3053	89.5391	76.9906	81.4568	80.573	0.493842
StDnaJ77	Soltu.DM.10G028380.1	12.1556	14.2758	12.1819	12.356	12.7423	14.4379	14.9326	16.9757	13.601	14.9868	1.17614
StDnaJ80	Soltu.DM.11G007460.2	458.966	371.455	447.092	494.938	443.113	536.278	523.027	467.215	359.014	471.384	1.0638
StDnaJ84	Soltu.DM.11G024690.1	71.8687	66.8984	71.7781	93.2744	75.9549	89.6386	82.7719	74.9382	44.2404	72.8973	0.959744
StDnaJ85	Soltu.DM.11G024780.1	26.4183	25.4936	24.019	20.1652	24.024	34.023	46.324	38.2448	43.3194	40.4778	1.68489
StDnaJ86	Soltu.DM.12G001420.1	13.6587	16.6027	13.0071	13.3537	14.1556	23.6056	27.8424	28.5553	33.9527	28.489	2.01257
StDnaJ89	Soltu.DM.12G007280.1	61.1545	72.0246	56.1584	56.0748	61.3531	54.358	64.8414	56.078	63.951	59.8071	0.974802
StHSP70-1	Soltu.DM.01G042380.1	531.974	506.853	549.582	510.758	524.792	232.861	264.839	212.219	256.288	241.552	0.460282
StHSP70-2	Soltu.DM.12G010550.1	43.8679	47.8142	48.8525	46.468	46.7507	70.5302	80.5385	79.7592	62.0902	73.2296	1.56639
StHSP70-5	Soltu.DM.01G045550.1	36.2977	38.2975	35.0961	38.5713	37.0656	68.6383	69.7819	85.005	65.2559	72.1703	1.94709
StHSP70-6	Soltu.DM.07G014280.1	19.1128	20.1893	20.8206	20.0179	20.0351	128.689	136.286	156.793	162.568	146.084	7.2914
StHSP70-8	Soltu.DM.06G031410.1	39.787	38.3982	34.9731	40.4546	38.4032	93.1456	59.6852	82.0907	94.814	82.4339	2.14654
StHSP70-9	Soltu.DM.10G020640.1	162.555	163.556	152.342	177.914	164.092	359.01	300.578	321.843	267.696	312.282	1.90309
StHSP70-10	Soltu.DM.03G031860.1	9.1714	11.3535	9.04466	21.6952	12.8162	33.7553	48.306	71.6334	13.5491	41.8109	3.26235
StHSP70-12	Soltu.DM.09G002330.1	1216.08	896.983	1178.7	1264.89	1139.16	1636.61	1595.13	1471.79	835.91	1384.86	1.21568
StHSP70-13	Soltu.DM.11G020400.1	304.782	396.419	381.724	295.292	344.554	529.786	406.19	532.265	512.843	495.271	1.43743
StHSP70-17	Soltu.DM.04G007430.1	100.541	112.4	117.255	181.407	127.901	234.488	242.632	283.206	272.827	258.288	2.01944
StHSP70-18	Soltu.DM.08G029760.1	64.5071	62.3982	73.3161	57.0657	64.3218	415.248	382.856	435.275	438.268	417.912	6.49721
StHSP70-19	Soltu.DM.03G022200.1	53.5496	49.5684	62.179	48.1017	53.3497	538.676	515.849	532.158	634.47	555.288	10.4085
StHSP90.1	Soltu.DM.07G015790.2	20.6706	18.5023	15.0079	14.2713	17.113	39.6489	38.9027	43.6348	37.7521	39.9846	2.33651
StHSP90.2	Soltu.DM.03G023440.1	33.6182	34.2163	32.4704	59.4713	39.9441	114.817	104.85	129.635	99.8082	112.277	2.81086
StHSP90.3	Soltu.DM.05G001570.1	264.727	262.143	229.385	209.134	241.347	261.152	287.741	327.732	359.947	309.143	1.28091
StHSP90.4	Soltu.DM.10G001010.1	46.0545	66.607	65.8121	56.2184	58.673	165.39	118.156	152.922	139.367	143.959	2.45358
StHSP90.5	Soltu.DM.04G036710.1	96.4263	95.6128	98.0769	79.9844	92.5251	1136.6	1283.39	1422.68	1518.98	1340.41	14.487
StHSP90.6	Soltu.DM.07G027620.1	927.028	750.129	840.413	905.579	855.787	814.187	907.155	792.929	707.012	805.321	0.941029
StHSP90.7	Soltu.DM.12G021000.1	158.191	167.523	191.409	154.741	167.966	408.056	404.525	457.559	415.176	421.329	2.50842

## Sheet: EX-mocked-15d VS EX-PVY-15d
Table S3. The RNA-seq data used for the analysis of expression profiles of the three potato heat shock protein families
Name	ID	EX-mocked-15d-1	EX-mocked-15d-2	EX-mocked-15d-3	Ave.	EX-PVY-15d-1	EX-PVY-15d-2	EX-PVY-15d-3	Ave.	Ratio
StDnaJ02	Soltu.DM.01G014580.1	4.05	4.8	4.36	4.40333	7.53	7.36	8.07	7.65333	1.73808
StDnaJ06	Soltu.DM.01G024680.1	15.32	18.19	19	17.5033	109.81	77.62	95.73	94.3867	5.3925
StDnaJ07	Soltu.DM.01G027970.1	17.21	21.15	21.65	20.0033	25.07	21.42	21	22.4967	1.12465
StDnaJ11	Soltu.DM.01G037700.1	5	6	6.42	5.80667	10.85	10.9	11.58	11.11	1.91332
StDnaJ13	Soltu.DM.01G039980.1	6.37	5.45	3.73	5.18333	9.8	6.22	8.05	8.02333	1.54791
StDnaJ14	Soltu.DM.01G044560.1	83.51	88.03	84.01	85.1833	67.52	64	58.25	63.2567	0.742594
StDnaJ15	Soltu.DM.01G045060.1	9.95	12.53	12.92	11.8	19.97	22.82	21.12	21.3033	1.80537
StDnaJ17	Soltu.DM.02G001450.1	1.55	0.96	0.84	1.11667	5	5.37	4.75	5.04	4.51343
StDnaJ19	Soltu.DM.02G017060.1	21.1	19.28	18.61	19.6633	26.28	18.45	19.81	21.5133	1.09408
StDnaJ20	Soltu.DM.02G019750.1	11.34	12.32	12.64	12.1	17.43	24.85	19.53	20.6033	1.70275
StDnaJ21	Soltu.DM.02G023830.1	31.11	22.78	25.72	26.5367	157.96	135.11	170.3	154.457	5.8205
StDnaJ22	Soltu.DM.03G009920.1	27.4	26.29	28.01	27.2333	33.72	33.46	33.34	33.5067	1.23035
StDnaJ25	Soltu.DM.03G022750.1	6.27	8.66	8.02	7.65	10.38	10.57	9.38	10.11	1.32157
StDnaJ29	Soltu.DM.03G029290.2	8.87	12.46	10.14	10.49	12.63	14.3	13.85	13.5933	1.29584
StDnaJ30	Soltu.DM.03G031820.1	47.32	38.87	37.53	41.24	80.23	117.3	127.26	108.263	2.6252
StDnaJ32	Soltu.DM.03G037350.2	19.7	16.87	17.04	17.87	39.93	39.08	28.53	35.8467	2.00597
StDnaJ33	Soltu.DM.04G001130.1	5.56	4.62	4.86	5.01333	5.68	5.91	5.08	5.55667	1.10838
StDnaJ34	Soltu.DM.04G006560.2	257.32	260.07	243.1	253.497	304.82	308.82	325.92	313.187	1.23547
StDnaJ39	Soltu.DM.04G030720.1	18.11	15.76	13.04	15.6367	10.58	11.09	12.77	11.48	0.734172
StDnaJ40	Soltu.DM.04G030880.1	16.52	20.38	19.48	18.7933	25.73	26.43	29.81	27.3233	1.45388
StDnaJ42	Soltu.DM.04G036670.1	68.95	39.59	52.75	53.7633	68.31	111.47	102.03	93.9367	1.74723
StDnaJ43	Soltu.DM.05G003340.1	9.71	9.22	9.26	9.39667	15.08	13.28	13.16	13.84	1.47286
StDnaJ46	Soltu.DM.05G007520.1	12.68	11.28	10.93	11.63	13.61	15.7	16.84	15.3833	1.32273
StDnaJ47	Soltu.DM.05G013490.1	12.58	13.07	13.07	12.9067	25.06	26.57	27.87	26.5	2.0532
StDnaJ50	Soltu.DM.05G023930.1	60.75	40.67	48.54	49.9867	62.26	55.66	58.54	58.82	1.17671
StDnaJ52	Soltu.DM.05G025710.1	880.46	807.46	852.63	846.85	1541.47	1813.9	1806.67	1720.68	2.03186
StDnaJ53	Soltu.DM.06G024310.1	19.95	13.31	13.66	15.64	13.58	15.27	15.24	14.6967	0.939685
StDnaJ55	Soltu.DM.06G029340.1	23.81	22.77	21.76	22.78	24.06	29.91	23.03	25.6667	1.12672
StDnaJ56	Soltu.DM.06G033240.1	267.24	222.04	234.41	241.23	109.21	75.41	79.42	88.0133	0.364852
StDnaJ57	Soltu.DM.07G002640.1	11.11	14.78	13.76	13.2167	19.05	19.6	21.81	20.1533	1.52484
StDnaJ58	Soltu.DM.07G007560.1	12.14	14.69	15.39	14.0733	22.3	20.79	22.45	21.8467	1.55234
StDnaJ60	Soltu.DM.07G020240.1	61.05	73.95	68.47	67.8233	56.8	51.48	55.29	54.5233	0.803902
StDnaJ61	Soltu.DM.07G021080.1	176.47	156.86	185.94	173.09	213.32	183.77	160.09	185.727	1.07301
StDnaJ62	Soltu.DM.07G027810.1	8.34	4.94	5	6.09333	11.08	10.53	12.36	11.3233	1.85832
StDnaJ63	Soltu.DM.07G027820.1	3.05	3.41	2.76	3.07333	9.36	12.91	11.38	11.2167	3.64967
StDnaJ64	Soltu.DM.07G028240.1	10.4	10.67	10.2	10.4233	12.92	15.12	14.03	14.0233	1.34538
StDnaJ66	Soltu.DM.08G009770.1	7.22	9.37	9.34	8.64333	13.69	14.5	15.04	14.41	1.66718
StDnaJ67	Soltu.DM.08G010940.1	5.16	6.24	5.76	5.72	7.18	6.93	7.04	7.05	1.23252
StDnaJ69	Soltu.DM.09G006040.1	9.8	13.24	12.59	11.8767	41.3	29.81	35.9	35.67	3.00337
StDnaJ70	Soltu.DM.09G007990.1	18.06	17.45	17.11	17.54	24.48	22.92	27.04	24.8133	1.41467
StDnaJ71	Soltu.DM.09G008690.1	6.33	7.68	8.55	7.52	26.67	15.16	19.44	20.4233	2.71587
StDnaJ72	Soltu.DM.09G009120.1	72.54	76.47	72.11	73.7067	57	56.88	51.08	54.9867	0.74602
StDnaJ73	Soltu.DM.09G023020.1	131.41	117.48	120.25	123.047	74.4	60.57	47.93	60.9667	0.495476
StDnaJ77	Soltu.DM.10G028380.1	156.02	148.49	130.81	145.107	151.64	150.62	147.07	149.777	1.03218
StDnaJ80	Soltu.DM.11G007460.2	724.37	655.39	713.25	697.67	865.96	970.38	922.6	919.647	1.31817
StDnaJ84	Soltu.DM.11G024690.1	37.39	44.07	36.37	39.2767	86.04	48.71	58.75	64.5	1.6422
StDnaJ85	Soltu.DM.11G024780.1	18.09	17.14	17.04	17.4233	28.33	26.19	27.94	27.4867	1.57758
StDnaJ86	Soltu.DM.12G001420.1	14.4	12.02	12.57	12.9967	18.31	19.11	19.92	19.1133	1.47063
StDnaJ89	Soltu.DM.12G007280.1	29.15	29	32.84	30.33	38.8	34.27	28.98	34.0167	1.12155
StHSP70-1	Soltu.DM.01G042380.1	499.98	573.74	564.11	545.943	298.83	254.81	263.83	272.49	0.499118
StHSP70-2	Soltu.DM.12G010550.1	46.28	64.91	57.76	56.3167	67.43	62.06	60.29	63.26	1.12329
StHSP70-5	Soltu.DM.01G045550.1	33.43	46.39	38.09	39.3033	55.71	49.18	49.88	51.59	1.31261
StHSP70-6	Soltu.DM.07G014280.1	9.31	16.96	16.94	14.4033	104.93	63.97	91.05	86.65	6.01597
StHSP70-8	Soltu.DM.06G031410.1	118.26	146.13	129.17	131.187	124.99	150.07	116.75	130.603	0.995553
StHSP70-9	Soltu.DM.10G020640.1	232.62	229.31	212.98	224.97	260.97	386.47	342.8	330.08	1.46722
StHSP70-10	Soltu.DM.03G031860.1	3.53	5.55	5.23	4.77	58.65	46.51	33.72	46.2933	9.7051
StHSP70-12	Soltu.DM.09G002330.1	1864.73	1785.03	1748.42	1799.39	1770.19	2441.84	2326.47	2179.5	1.21124
StHSP70-13	Soltu.DM.11G020400.1	1003.32	1129.08	974.74	1035.71	747.31	756.49	644.35	716.05	0.691359
StHSP70-17	Soltu.DM.04G007430.1	13.18	24.07	21.4	19.55	74.42	70.43	62.33	69.06	3.53248
StHSP70-18	Soltu.DM.08G029760.1	64.52	84.39	78.9	75.9367	357.05	231.01	293.03	293.697	3.86765
StHSP70-19	Soltu.DM.03G022200.1	51.99	65.43	61.37	59.5967	410.56	261.78	346.32	339.553	5.69752
StHSP90.1	Soltu.DM.07G015790.2	15.03	19.93	13.06	16.0067	24.37	28.66	20.4	24.4767	1.52915
StHSP90.2	Soltu.DM.03G023440.1	9.49	12.41	11.79	11.23	112.71	77.97	77.28	89.32	7.9537
StHSP90.3	Soltu.DM.05G001570.1	252.48	318.13	288.42	286.343	331.44	338.46	291.05	320.317	1.11865
StHSP90.4	Soltu.DM.10G001010.1	77.47	99.48	76.58	84.51	110.17	85.86	78.46	91.4967	1.08267
StHSP90.5	Soltu.DM.04G036710.1	95.95	89.92	89.17	91.68	694.72	507.5	603.81	602.01	6.56643
StHSP90.6	Soltu.DM.07G027620.1	1001.26	1121.19	1081.33	1067.93	889.77	1103.41	1068.62	1020.6	0.955684
StHSP90.7	Soltu.DM.12G021000.1	246.07	315.88	278.06	280.003	416.63	388.15	385	396.593	1.41639
