# Supplementary material for: Global Screening and Functional Identification of Major HSPs Involved in PVY Infection in Potato
Source: Genes (Basel). 2022 Mar 23;13(4):566. doi: 10.3390/genes13040566 (PMC9031240; doi:10.3390/genes13040566)
Supplement: Supplementary file 1 [file genes-13-00566-s001.zip › Table S4.xlsx]

## Sheet: Sheet1
Table S4. The highest homologous genes of the seven target potato HSP genes in N. benthamiana
Target genes	Source	Homologous genes	Source	Similarity
StDnaJ06	Soltu.DM.01G024680.1	NbDnaJ06	Niben101Scf01704g00002.1	0.8764
StDnaJ17	Soltu.DM.02G001450.1	NbDnaJ17	Niben101Scf03595g09009.1	0.855
StDnaJ21	Soltu.DM.02G023830.1	NbDnaJ21	Niben101Scf09345g00013.1	0.8613
StDnaJ63	Soltu.DM.07G027820.1	NbDnaJ63	Niben101Scf08182g02014.1	0.8172
StHSP70-6	Soltu.DM.07G014280.1	NbHSP70-6	Niben101Scf04894g00026.1	0.8998
StHSP70-19	Soltu.DM.03G022200.1	NbHSP70-19	Niben101Scf08590g00005.1	0.9317
StHSP90.5	Soltu.DM.05G001570.1	NbHSP90.5	Niben101Scf02824g03017.1	0.9284
